# Supplementary material for: Levels of Lysozyme and SLPI in Bronchoalveolar Lavage: Exploring Their Role in Interstitial Lung Disease
Source: Int J Mol Sci. 2024 Apr 12;25(8):4297. doi: 10.3390/ijms25084297 (PMC11050299; doi:10.3390/ijms25084297)
Supplement: Supplementary file 1 [file ijms-25-04297-s001.zip]

Archive with 1 entries (1 files):
- ijms-2905081-supplementary.pdf
